# Supplementary material for: Algal-Derived Halogenated Sesquiterpenes from Laurencia dendroidea as Lead Compounds in Schistosomiasis Environmental Control
Source: Mar Drugs. 2022 Jan 29;20(2):111. doi: 10.3390/md20020111 (PMC8874501; doi:10.3390/md20020111)
Supplement: Supplementary file 1 [file marinedrugs-20-00111-s001.zip]

Archive with 1 entries (1 files):
- marinedrugs-1512211-supplementary.pdf
